# Supplementary material for: Complementary Color Tuning by HCl via Phosphorescence-to-Fluorescence Conversion on Insulated Metallopolymer Film and Its Light-Induced Acceleration
Source: Polymers (Basel). 2020 Jan 20;12(1):244. doi: 10.3390/polym12010244 (PMC7023531; doi:10.3390/polym12010244)
Supplement: Supplementary file 1 [file polymers-12-00244-s001.zip]

Archive with 3 entries (2 files):
- polymers-685178.SI.proof done/
- polymers-685178.SI.proof done/Movie S1.avi
- polymers-685178.SI.proof done/Proofreading Supplementary Materials3.pdf
